# Supplementary material for: Screening and triage of intrauterine growth restriction (IUGR) in general population and high risk pregnancies: a systematic review with a focus on reduction of IUGR related stillbirths
Source: BMC Public Health. 2011 Apr 13;11(Suppl 3):S1. doi: 10.1186/1471-2458-11-S3-S1 (PMC3231882; doi:10.1186/1471-2458-11-S3-S1)
Supplement: Additional File 2 — An excel sheet that show the data extraction sheet for studies evaluating Doppler velocimetry and fetal movement monitoring, as well as the CHERG rules. [file 1471-2458-11-S3-S1-S2.xlsx]

## Sheet: rules
Rules for estimating effectiveness value
Rule 0 There must be a total of 50? events (whether mortality, or severe morbidity or morbidity) before we consider we have any data on this outcome suitable for inclusion in the calculation. (Should be in Table 2 and can contribute to expert opinion)
Rule 1 If you have no evidence on effect on cause specific mortality but you do have evidence of effect on all-cause mortality Then translate all-cause into cause-specific, adjust level of quality assessment (see below)
Rule for adjustment for all-cause to cause-specific mortality data If we have evidence on all-cause mortality this needs to be translated into cause-specific and then it is used in the three rules below. But assessment of the quality of evidence is dropped one level before it is applied, e.g., good all-cause mortality becomes moderate cause-specific. High=>moderate, Moderate=>poor; Poor=> Very Po…
Rule 2 If there is high or moderate evidence of reduction in cause-specific mortality effect, Then use the mortality effect Issues for Rule 2 What is the comparison arm and does this reflect practice/conditions in the settings we are interested in? Do we deal with this? We should at least note the comparison group and we will have a more conservative estimate of effectiveness.
Rule 3 If there is low quality of evidence (or very low quality) of evidence of reduction in cause-specific mortality And there is high or moderate quality of evidence of serious morbidity effect (in the same direction) Then use the smaller of the two effects Issues for 3 What is the comparison arm and does this reflect practice/conditions in the settings we are interested in? This implies you ha…
Rule 4 If there is low (or very low quality) of evidence of a reduction in cause-specific mortality And if there is low (or very low quality) evidence of serious morbidity reduction And if there is high or moderate evidence of mild morbidity reduction Then take the smallest of the three effects Issues for 4 Usually these would be treatment studies where one compares deaths rates among treatment a…
Rule 5 And if there are high quality data on most serious morbidity Then use this value as the estimate
Rule 6 If there are moderate or low or very low quality data on serious morbidity And high or moderate quality data on mild/moderate morbidity Then take the smaller of the two effects If there is no evidence for mortality or serious morbidity (i.e. data on < 50 events)
Rule 7 If there are high, moderate, or low quality data on mild/moderate morbidity Then use the value of the most severe value as the estimate Issues for Rules 5, 6 and 7 We may want to have an adjustment that is applied to this for the best estimate. This would be based on an analysis of the table 2 findings for all of the interventions If there is not sufficient evidence on mortality, serious m…
Expert process If you do not have evidence that meets the conditions of rules 0-7 above, And there is a clear and obvious clinic benefit, Then use expert judgment of effectiveness based on the following guidance To generate expert opinion: Use a wide group of “appropriate” experts (worked in multiple settings, developing country experience, public health experience, epidemiological expertise, etc…
For Table 2 For meta analysis for values in Table 2 (one for each category of studies) 1. Run a meta analysis 2. Check for heterogeneity 3. If there is heterogeneity, look to see what explains it (visual inspection, stratified analysis and meta regression). 4. As last resort, do a random effects model For plausibility bounds When there is a direct estimate of cause-specific mortality, take the st…

## Sheet: webtable 1
KMC searches and study abstract summary	STUDY IDENTIFIERS AND CONTEXT										STUDY DESIGN AND LIMITATIONS														INTERVENTION						OUTCOME EFFECTS							SUMMARY
ABSTRACTED REFS												RCT (HIGH SCORE)			If cluster RCT		ALL FOLLOW UP STUDIES (RCT cRCT or Cohort)	QUASI EXPERIMENTAL (MODERATE) OBSERVATIONAL (LOW)				BEFORE/AFTER DESIGN (LOW TO VERY LOW)			INTERVENTION
Include in new meta	INTERVENTION study code	Author	Year of publication	Journal ref	Years of study	Country	Place in country	Urban, rural, mixed or unclear	Baseline/control mortality rate	Setting	Study design - randomised?	Allocation concealed? (adequate randomization)	Assessment blinded?	Intent to treat analysis?	Cluster RCT redults adjusted for clustering?	If cluster RCT are there more than 12 units for analysis? (specify number)	Minimal loss to follow up? (more than 20% is serious limitation)	Is cohort or nested case control study?	If quasi experimental are there more than 12 units for analysis? (specify number)	Adjustment for confounding?	Reverse causality is not a serious issue?	Not before/after design? (if so then always low or very low)	In Cochrane?	Reason for exclusion from Cochrane?	Target population for the intervention (age, case defn)	Intervention definition	Other intervention at the same time	Coverage of the intervention (comment on quality)	Was the intervention delivered through the routine health system?	Comparison group (eg routine care and what this involved)	Outcome definition (eg deaths under five, deaths to 28 days, morbidity)	Intervention/endline numerator	Intervention/endline denominator	Control/baseline numerator	Control/basleine denominator	Effect on outcome (intervention compared to control gp) % reduction	Rate Ratio CI	EFFICACY OR EFFECTIVENESS?	OVERALL STUDY LIMITATIONS?	Comments
	Doppler Velocimetry of umbilical and fetal arteries
	STILLBIRTHS	Giles et al.	2003	BJOG ; 110(6): 593-597	March 1993 to March 1997	Australia, New Zealand and Southeast Asia	Brisbane, Melbourne, Newcastle, Australian Capital Territory and Adelaide in Australia, Auckland in New Zealand , Singapore and Kuala Lumpur in southeast Asia	Unclear	Not mentioned	Hospital based	Yes	Yes, adequate	No	Yes	Not a cluster RCT	Not Applicable	Attrition: Less than 5%. (13 women lost to follow up)	Not Applicable	Not Applicable	Yes, twin pregnancies complicated by fetal anomalies, polyhydramnios/oligohydramnios sequence or demise of one twin before 25 weeks were excluded from the study.	Not Applicable	Not Applicable	Yes	Not Applicable	Pregnant women with twin pregnancies at 25 weeks gestation	Standard ultrasound biometric assessment plus Doppler ultrasound umbilical artery flow velocity waveform analysis	The clinicians were advised to undertake interventions if there was an abnormal umbilical artery Doppler study (>95th centile systolic diastolic ratio) or abnormal ultrasound biometry indicating discordant growth. The suggested intervention was intensive surveillance by the obstetric caregivers (i.e. non-stress cardiotocography, ultrasound growth assessment and amniotic fluid volume assessment)	Not mentioned	Yes	Standard ultrasound biometric assessment	Stillbirth	2	524	3	528	0.67	95% CI: 0.11-4.00	Effectiveness
		Biljan et al.	1992	In: Proceedings of 26th British Congress of Obstetrics and Gynecology: 1992; Manchester, UK.; 1992	Not mentioned	UK	Chester	Urban	Not mentioned	Hospital based	Yes	Unclear	No	Unclear	Not a cluster RCT	Not Applicable	Unclear	Not Applicable	Not Applicable	Not Applicable	Not Applicable	Not Applicable	Yes	Not Applicable	Women with high-risk singleton pregnancies.	Doppler of umbilical artery revealed	No	Not mentioned	Yes	No Doppler	Stillbirths	1	338	2	366	RR = 0.50	95% CI: 0.05-5.46
		Burke et al.	1992	In: Carnforth: Parthenon: 1992 May.; Amsterdam.; 1992 May.: 597-604	Not mentioned	Ireland	Dublin	Urban	Not mentioned	Hospital based	Yes	Unclear	No	Yes	Not a cluster RCT	Not Applicable	No los to follow up	Not Applicable	Not Applicable	Not Applicable	Not Applicable	Not Applicable	Yes	Not Applicable	Women with high-risk pregnancies	Doppler of umbilical artery and fetal biometry and BPP scoring		Not mentioned	Yes	fetal biometry and BPP scoring	Stillbirth	4	241	3	235	RR=1.30	95% CI: 0.25-8.69
		Johnstone et al.	1993	BJOG ; 100(8): 733-741	23 January 1989 to 31 August 1990	UK	Edinburgh (Scotland)	Unclear	Not mentioned	Hospital based	Yes	Yes, adequate	No	Yes	Not a cluster RCT	Not Applicable	Doppler wasn’t performed in 24 cases randomized to doppler group	Not Applicable	Not Applicable	Not Applicable	Not Applicable	Not Applicable	Yes	Not Applicable	Pregnancies defined as being at risk by referral for Doppler or fetal monitoring	Continuos wave Doppler studies of the umbilical artery. Results were immediately available to clinicians	Consultants of patients with umbilical artery resistance index (UARI) 4SD above the mean were informed personally of the findings. Patients with absent end diastolic flow were admitted to the hospital with frequent fetal monitoring or their pregnancies were delivered immediately ,depending on the clinical conditions	0.285	Yes	The control group was not allowed access to doppler under any circumstances, however they had access to other diagnostic tests and antenatal care	Stillbirth	4	1132	4	1197	OR=1.06	95% CI : 0.27-4.22	Effectiveness	None
		Tyrrell et al.	1990	BJOG ; 97(10) : 909-916	Not mentioned	UK	Leeds	Urban	Not mentioned	Hospital based	Yes	Unclear	No	Yes	Not a cluster RCT	Not Applicable	0.15	Not Applicable	Not Applicable	Not Applicable	Not Applicable	Not Applicable	Yes	Not Applicable	Pregnant Women	Doppler plus modified biophysical profile exam		Not mentioned	Yes	No Doppler (4.8% of controls had Doppler for clinical indications.)	Stillbirth	3	250	1	250	RR=3.00	95% CI: 0.31-28.65
		Neales et al.	1992	Personal communication by Alfirec et al. in: Alfirevic Z ST, Gyte GML. Fetal and umbilical Doppler ultrasound in high-risk pregnancies. Cochrane Database of Systematic Reviews 2010, Issue 1. Art. No.: CD007529. DOI: 10.1002/14651858.CD007529.pub2; 1994.	Not mentioned	UK	London	Urban	Not mentioned	Hospital based	Yes	Unclear	NO	Yes	Not a cluster RCT	Not Applicable	No loss to follow up	Not Applicable	Not Applicable	Not Applicable	Not Applicable	Not Applicable	Yes	Not Applicable	Women at 24 wks or more with a singleton pregnancy with a fetus with an abdominal circumference <5th percentile on ultrasound measurement.	Doppler exam of the umbilical artery was performed and the results were revealed to the clinician		Not mentioned	Yes	Doppler exam of the umbilical artery was performed however the results were concealed from the clinician	Stillbirth	6	236	9	231	RR=0.65	95% CI: 0.24-1.80
		Nienhuis et al.	1991	In: Proceedings of the XIII World Congress of Gynecology and Obstetrics (FIGO): 1991; Singapore; 1991	Not mentioned	Netherlands	Maastricht	Urban	Not mentioned	Hospital based	Yes	Yes, adequate	No	unclear	Not a cluster RCT	Not Applicable	No loss to follow up	Not Applicable	Not Applicable	Not Applicable	Not Applicable	Not Applicable	Yes	Not Applicable	Women with singleton pregnancies with clinical suspicion of fetal growth restriction	Doppler of the umbilical arter		Not mentioned	Yes	No Doppler (39% of controls underwent Doppler examination)	Stillbirth	1	74	3	76	RR=0.34	95% CI: 0.04-3.22
		Hofmeyr et al.	1991	Obstet Gynecol ; 78 (3 Pt 1): 359-362	January 1988 to December 1989	UK	Oxford	Urban	Not mentioned	Hospital based	Yes	Unclear	No	unclear	Not a cluster RCT	Not Applicable	No loss to follow up	Not Applicable	Not Applicable	Not Applicable	Not Applicable	Not Applicable	Yes	Not Applicable	Women undergoing evaluation for fetal wellbeing	Continuous wave Doppler study of umbilical atery	Additional tests were performed in case of poor fetal movement, Abdominal pain, vaginal bleeding, symptomatic hypertension, RI of 0.8 or above FHR mean below 20 milliseconds	Not mentioned	Yes	"Fetal Heart Rate" group. 39% of the controls underwent doppler exam	Stillbirth	2	438	2	459	RR=1.05	95 % CI 0.51-7.41	Effectiveness	39% of the controls underwent Doppler	This study compared the impact of Doppler (intervention) vs. no Doppler (controls).
		Newnham et al.	1991	BJOG ; 98(10) : 956-963	January 1989 to April 1990	Australia	Perth (Western Australia)	Urban	Not mentioned	Hospital based	Yes	Yes, adequate	No	unclear	Not a cluster RCT	Not Applicable	No loss to follow up	Not Applicable	Not Applicable	Not Applicable	Not Applicable	Not Applicable	Yes	Not Applicable	Women with pregnancy abnormalities referred to an ultrasound department for fetal examination during the third trimester	Continuous wave Doppler studies of umbilical and uteroplacental arterial circulations. Results were revealed to patients and clinicians	Further management in case of abnormal doppler was done by respective clinicians	Not mentioned	Yes	Routine antenatal care	Stillbirth	3	275	2	270	RR=1.47	95% Ci : 0.25-8.74	Effectiveness	None
		Almstrom et al.	1992	Lancet ; 340(8825): 936-940	1989 to 1990	Sweden	Karlstad, Malmo, Uppsala, Danderyd	Urban	Not mentioned	Hospital based	Yes	Yes, adequate	No	unclear	Not a cluster RCT	Not Applicable	No loss to follow up	Not Applicable	Not Applicable	Not Applicable	Not Applicable	Not Applicable	Yes	Not Applicable	Women with fetuses found to be small on ultrasound examination at 31 completed weeks of pregnancy or later	Antenatal surveillance with doppler velocimetry. Women of normal blood flow class whose fetus weight was 22-27% below the normal were examined by doppler every 2 weeks until delivery, those with deviation of 28-33% below the normal were examined every week and those with deviation of 34% or more were examined twice a week and admitted to hospital. Women in blood flow class I (positive diastolic v…	There was no standard protocol for the management in case of abnormal doppler and further management was done by clinicians independently which involved C-section and CTG	Not mentioned	Yes	Antenatal surveillance with cardiotopography (CTG)	Stillbirth	0	214	2	212	RR=0.20	95% CI: 0.01-4.10	Effectiveness	None
		Trudinger et al.	1987	Lancet ; 1(8526) : 188-190	Not mentioned	Australia	New South Wales (Westmead)	Urban	Not mentioned	Hospital based	Yes	Yes, adequate	No	unclear	Not a cluster RCT	Not Applicable	0.0367	Not Applicable	Not Applicable	Not Applicable	Not Applicable	Not Applicable	Yes	Not Applicable	Patients with singleton pregnancy admitted to antenatal ward (high fetal risk pregnancies) with gestation past 28 weeks (mean gestational age 34 weeks)	Doppler ultrasound examination of umbilical artery flow velocity waveforms	Clinical management was decided on the basis of umbilical artery flow patterns	Not mentioned	Yes	Routine antenatal care	Stillbirth	1	127	2	162	RR=0.64	95% CI: 0.06-6.95	Effectiveness	Sample size was very small (n=300)
		Pattinson et al.	1994	BJOG ; 101(2) : 114-120	Not mentioned	South Africa	Cape Province	Urban	Not mentioned	Hospital based	Yes	Yes, adequate	Single-blinded	unclear	Not Applicable	Not Applicable	No loss to follow up	Not Applicable	Not Applicable	Not Applicable	Not Applicable	Not Applicable	Yes	Not Applicable	Women with pregnancies 28 or more weeks gestation with hypertensive diseases and/or who were suspected of having small for gestational age fetuses, and were referred for Doppler examinations	Doppler velocimetry of the umbilical artery was performed using continuous wave doppler and the results were revealed to the clinician	For patients randomized to study group, management guidelines were issued to the clinicain managing the case	Not mentioned	Yes	Doppler velocimetry of the umbilical artery was performed using continuous wave doppler however the doppler velocimetry results ware withheld from the clinician	Stillbirth	0	108	5	104	RR=0.09	95% CI: 0.00-1.57	Effectiveness	None
		Haley et al.	1997	British Journal of Obstetrics and Gynaecology 1997;104(4):431–5.	Not mentioned	UK	West Yorkshire	Urban	Not mentioned	Hospital based	Yes	Yes, adequate	No	Yes	Not Applicable	Not Applicable	No loss to follow up	Not Applicable	Not Applicable	Not Applicable	Not Applicable	Not Applicable	Yes	Not Applicable	Women with singleton fetuses with ultrasound examination showing the abdominal circumference < 2 SD of the mean for the gestational age fetal heart rate on charts recommended by British Medical Ultrasound Society.	Doppler of umbilical artery and no CTG.		Not mentioned	Yes	CTG only	Stillbirth	0	73	1	77	RR=0.35	95 % CI 0.01-8.49
		Norman et al.	1992	Proceedings of 11th Conference on Priorities in Perinatal Care in South Africa; 1992 March; Caledon, South Africa. 1992:71–4.	Not mentioned	Not known	Not known	Not known	Not mentioned	Hospital based	Yes	Unclear	NO	Unclear	Not Applicable	Not Applicable	0.0185	Not Applicable	Not Applicable	Not Applicable	Not Applicable	Not Applicable	Yes	Not Applicable	Women with high-risk pregnancies	Doppler velocimetry of umbilical artery revealed.		Not mentioned	Yes	Doppler velocimetry of umbilical artery concealed	Stillbirth	1	26	4	27	RR=0.26	95 % CI 0.03-2.17
		Williams et al.	2003	American Journal of Obstetrics and Gynecology 2003;188(5):1366–71.	Not mentioned	USA	Yale	Urban	Not mentioned	Hospital based	Yes	Unclear	No	Yes	Not Applicable	Not Applicable	0.0117	Not Applicable	Not Applicable	Not Applicable	Not Applicable	Not Applicable	Yes	Not Applicable	Women with high-risk pregnancies	umbilical artery Doppler		Not mentioned	yes	electronic FHR with NST	Stillbirth	0	649	1	691	RR=0.35	95 % CI 0.01-8.70
	Perinatal mortality	Ott	1998	American Journal of Obstetrics and Gynecology 1998;178(6):1346–53.	Not mentioned	USA	Missouri	Urban	Not mentioned	Hospital based	Yes	Unclear	No	Yes	Not Applicable	Not Applicable	No loss to follow up	Not Applicable	Not Applicable	Not Applicable	Not Applicable	Not Applicable	Yes	Not Applicable	High Risk Pregnant women	fetal and umbilical Doppler + modified BPP		Not mentioned	Yes	no Doppler but modified BPP	Perinatal mortality	1	348	1	317	RR=0.91	95 % CI 0.06-14.50
		Giles et al.	2003	BJOG ; 110(6): 593-597	March 1993 to March 1997	Australia, New Zealand and Southeast Asia	Brisbane, Melbourne, Newcastle, Australian Capital Territory and Adelaide in Australia, Auckland in New Zealand , Singapore and Kuala Lumpur in southeast Asia	Unclear	Not mentioned	Hospital based	Yes	Yes, adequate	No	Yes	Not a cluster RCT	Not Applicable	Attrition: Less than 5%. (13 women lost to follow up)	Not Applicable	Not Applicable	Yes, twin pregnancies complicated by fetal anomalies, polyhydramnios/oligohydramnios sequence or demise of one twin before 25 weeks were excluded from the study.	Not Applicable	Not Applicable	Yes	Not Applicable	Pregnant women with twin pregnancies at 25 weeks gestation	Standard ultrasound biometric assessment plus Doppler ultrasound umbilical artery flow velocity waveform analysis	The clinicians were advised to undertake interventions if there was an abnormal umbilical artery Doppler study (>95th centile systolic diastolic ratio) or abnormal ultrasound biometry indicating discordant growth. The suggested intervention was intensive surveillance by the obstetric caregivers (i.e. non-stress cardiotocography, ultrasound growth assessment and amniotic fluid volume assessment)	Not mentioned	Yes	Standard ultrasound biometric assessment	Perinatal mortality	7	524	8	528	RR=0.88	95% CI: 0.32-2.41	Effectiveness
		Biljan et al.	1992	In: Proceedings of 26th British Congress of Obstetrics and Gynecology: 1992; Manchester, UK.; 1992	Not mentioned	UK	Chester	Urban	Not mentioned	Hospital based	Yes	Unclear	No	Unclear	Not a cluster RCT	Not Applicable	Unclear	Not Applicable	Not Applicable	Not Applicable	Not Applicable	Not Applicable	Yes	Not Applicable	Women with high-risk singleton pregnancies.	Doppler of umbilical artery revealed	No	Not mentioned	Yes	No Doppler	Perinatal mortality	1	338	4	366	RR = 0.25	95% CI: 0.03-2.21
		Burke et al.	1992	In: Carnforth: Parthenon: 1992 May.; Amsterdam.; 1992 May.: 597-604	Not mentioned	Ireland	Dublin	Urban	Not mentioned	Hospital based	Yes	Unclear	No	Yes	Not a cluster RCT	Not Applicable	No los to follow up	Not Applicable	Not Applicable	Not Applicable	Not Applicable	Not Applicable	Yes	Not Applicable	Women with high-risk pregnancies	Doppler of umbilical artery and fetal biometry and BPP scoring		Not mentioned	Yes	fetal biometry and BPP scoring	Perinatal mortality	3	241	2	235	RR=1.46	95% CI: 0.25-8.69
		Johnstone et al.	1993	BJOG ; 100(8): 733-741	23 January 1989 to 31 August 1990	UK	Edinburgh (Scotland)	Unclear	Not mentioned	Hospital based	Yes	Yes, adequate	No	Yes	Not a cluster RCT	Not Applicable	Doppler wasn’t performed in 24 cases randomized to doppler group	Not Applicable	Not Applicable	Not Applicable	Not Applicable	Not Applicable	Yes	Not Applicable	Pregnancies defined as being at risk by referral for Doppler or fetal monitoring	Continuos wave Doppler studies of the umbilical artery. Results were immediately available to clinicians	Consultants of patients with umbilical artery resistance index (UARI) 4SD above the mean were informed personally of the findings. Patients with absent end diastolic flow were admitted to the hospital with frequent fetal monitoring or their pregnancies were delivered immediately ,depending on the clinical conditions	0.285	Yes	The control group was not allowed access to doppler under any circumstances, however they had access to other diagnostic tests and antenatal care	Perinatal mortality	12	1132	16	1197	RR=0.79	95% CI : 0.38-1.67	Effectiveness	None
		Tyrrell et al.	1990	BJOG ; 97(10) : 909-916	Not mentioned	UK	Leeds	Urban	Not mentioned	Hospital based	Yes	Unclear	No	Yes	Not a cluster RCT	Not Applicable	0.15	Not Applicable	Not Applicable	Not Applicable	Not Applicable	Not Applicable	Yes	Not Applicable	Pregnant Women	Doppler plus modified biophysical profile exam		Not mentioned	Yes	No Doppler (4.8% of controls had Doppler for clinical indications.)	Perinatal mortality	3	250	3	250	RR=1.00	95% CI: 0.20-4.91
		Neales et al.	1992	Personal communication by Alfirec et al. in: Alfirevic Z ST, Gyte GML. Fetal and umbilical Doppler ultrasound in high-risk pregnancies. Cochrane Database of Systematic Reviews 2010, Issue 1. Art. No.: CD007529. DOI: 10.1002/14651858.CD007529.pub2; 1994.	Not mentioned	UK	London	Urban	Not mentioned	Hospital based	Yes	Unclear	NO	Yes	Not a cluster RCT	Not Applicable	No loss to follow up	Not Applicable	Not Applicable	Not Applicable	Not Applicable	Not Applicable	Yes	Not Applicable	Women at 24 wks or more with a singleton pregnancy with a fetus with an abdominal circumference <5th percentile on ultrasound measurement.	Doppler exam of the umbilical artery was performed and the results were revealed to the clinician		Not mentioned	Yes	Doppler exam of the umbilical artery was performed however the results were concealed from the clinician	Perinatal mortality	11	236	14	231	RR=0.77	95% CI: 0.36-1.66
		Nienhuis et al.	1991	In: Proceedings of the XIII World Congress of Gynecology and Obstetrics (FIGO): 1991; Singapore; 1991	Not mentioned	Netherlands	Maastricht	Urban	Not mentioned	Hospital based	Yes	Yes, adequate	No	unclear	Not a cluster RCT	Not Applicable	No loss to follow up	Not Applicable	Not Applicable	Not Applicable	Not Applicable	Not Applicable	Yes	Not Applicable	Women with singleton pregnancies with clinical suspicion of fetal growth restriction	Doppler of the umbilical arter		Not mentioned	Yes	No Doppler (39% of controls underwent Doppler examination)	Perinatal mortality	2	74	3	76	RR=0.68	95% CI: 0.12-3.98
		Hofmeyr et al.	1991	Obstet Gynecol ; 78 (3 Pt 1): 359-362	January 1988 to December 1989	UK	Oxford	Urban	Not mentioned	Hospital based	Yes	Unclear	No	unclear	Not a cluster RCT	Not Applicable	No loss to follow up	Not Applicable	Not Applicable	Not Applicable	Not Applicable	Not Applicable	Yes	Not Applicable	Women undergoing evaluation for fetal wellbeing	Continuous wave Doppler study of umbilical atery	Additional tests were performed in case of poor fetal movement, Abdominal pain, vaginal bleeding, symptomatic hypertension, RI of 0.8 or above FHR mean below 20 milliseconds	Not mentioned	Yes	"Fetal Heart Rate" group. 39% of the controls underwent doppler exam	Perinatal mortality	4	438	8	459	RR=52	95 % CI 0.16-1.73	Effectiveness	39% of the controls underwent Doppler	This study compared the impact of Doppler (intervention) vs. no Doppler (controls).
		Newnham et al.	1991	BJOG ; 98(10) : 956-963	January 1989 to April 1990	Australia	Perth (Western Australia)	Urban	Not mentioned	Hospital based	Yes	Yes, adequate	No	unclear	Not a cluster RCT	Not Applicable	No loss to follow up	Not Applicable	Not Applicable	Not Applicable	Not Applicable	Not Applicable	Yes	Not Applicable	Women with pregnancy abnormalities referred to an ultrasound department for fetal examination during the third trimester	Continuous wave Doppler studies of umbilical and uteroplacental arterial circulations. Results were revealed to patients and clinicians	Further management in case of abnormal doppler was done by respective clinicians	Not mentioned	Yes	Routine antenatal care	Perinatal mortality	9	275	9	270	RR=0.98	95% Ci : 0.40-2.44	Effectiveness	None
Not to include, non randomized.DON'T EXCLUDE AT THIS POINT JUST BECAUSE NON RANDOMIZED. MAIN CRITEIRA IS IF OUTCOME MEASURES		Almstrom et al.	1992	Lancet ; 340(8825): 936-940	1989 to 1990	Sweden	Karlstad, Malmo, Uppsala, Danderyd	Urban	Not mentioned	Hospital based	Yes	Yes, adequate	No	unclear	Not a cluster RCT	Not Applicable	No loss to follow up	Not Applicable	Not Applicable	Not Applicable	Not Applicable	Not Applicable	Yes	Not Applicable	Women with fetuses found to be small on ultrasound examination at 31 completed weeks of pregnancy or later	Antenatal surveillance with doppler velocimetry. Women of normal blood flow class whose fetus weight was 22-27% below the normal were examined by doppler every 2 weeks until delivery, those with deviation of 28-33% below the normal were examined every week and those with deviation of 34% or more were examined twice a week and admitted to hospital. Women in blood flow class I (positive diastolic v…	There was no standard protocol for the management in case of abnormal doppler and further management was done by clinicians independently which involved C-section and CTG	Not mentioned	Yes	Antenatal surveillance with cardiotopography (CTG)	Perinatal mortality	0	214	3	212	RR=0.14	95% CI: 0.01-2.72	Effectiveness	None
		Trudinger et al.	1987	Lancet ; 1(8526) : 188-190	Not mentioned	Australia	New South Wales (Westmead)	Urban	Not mentioned	Hospital based	Yes	Yes, adequate	No	unclear	Not a cluster RCT	Not Applicable	0.0367	Not Applicable	Not Applicable	Not Applicable	Not Applicable	Not Applicable	Yes	Not Applicable	Patients with singleton pregnancy admitted to antenatal ward (high fetal risk pregnancies) with gestation past 28 weeks (mean gestational age 34 weeks)	Doppler ultrasound examination of umbilical artery flow velocity waveforms	Clinical management was decided on the basis of umbilical artery flow patterns	Not mentioned	Yes	Routine antenatal care	Perinatal mortality	1	127	5	162	RR=0.26	95% CI: 0.03-2.16	Effectiveness	Sample size was very small (n=300)
		Pattinson et al.	1994	BJOG ; 101(2) : 114-120	Not mentioned	South Africa	Cape Province	Urban	Not mentioned	Hospital based	Yes	Yes, adequate	Single-blinded	unclear	Not Applicable	Not Applicable	No loss to follow up	Not Applicable	Not Applicable	Not Applicable	Not Applicable	Not Applicable	Yes	Not Applicable	Women with pregnancies 28 or more weeks gestation with hypertensive diseases and/or who were suspected of having small for gestational age fetuses, and were referred for Doppler examinations	Doppler velocimetry of the umbilical artery was performed using continuous wave doppler and the results were revealed to the clinician	For patients randomized to study group, management guidelines were issued to the clinicain managing the case	Not mentioned	Yes	Doppler velocimetry of the umbilical artery was performed using continuous wave doppler however the doppler velocimetry results ware withheld from the clinician	Perinatal mortality	6	108	7	104	RR=0.83	95% CI: 0.29-2.37	Effectiveness	None
		Haley et al.	1997	British Journal of Obstetrics and Gynaecology 1997;104(4):431–5.	Not mentioned	UK	West Yorkshire	Urban	Not mentioned	Hospital based	Yes	Yes, adequate	No	Yes	Not Applicable	Not Applicable	No loss to follow up	Not Applicable	Not Applicable	Not Applicable	Not Applicable	Not Applicable	Yes	Not Applicable	Women with singleton fetuses with ultrasound examination showing the abdominal circumference < 2 SD of the mean for the gestational age fetal heart rate on charts recommended by British Medical Ultrasound Society.	Doppler of umbilical artery and no CTG.		Not mentioned	Yes	CTG only	Perinatal mortality	1	73	1	77	RR=1.05	95 % CI 0.07-16.55
		Norman et al.	1992	Proceedings of 11th Conference on Priorities in Perinatal Care in South Africa; 1992 March; Caledon, South Africa. 1992:71–4.	Not mentioned	Not known	Not known	Not known	Not mentioned	Hospital based	Yes	Unclear	NO	Unclear	Not Applicable	Not Applicable	0.0185	Not Applicable	Not Applicable	Not Applicable	Not Applicable	Not Applicable	Yes	Not Applicable	Women with high-risk pregnancies	Doppler velocimetry of umbilical artery revealed.		Not mentioned	Yes	Doppler velocimetry of umbilical artery concealed	Perinatal mortality	1	26	4	27	RR=0.26	95 % CI 0.03-2.17
		Williams et al.	2003	American Journal of Obstetrics and Gynecology 2003;188(5):1366–71.	Not mentioned	USA	Yale	Urban	Not mentioned	Hospital based	Yes	Unclear	No	Yes	Not Applicable	Not Applicable	0.0117	Not Applicable	Not Applicable	Not Applicable	Not Applicable	Not Applicable	Yes	Not Applicable	Women with high-risk pregnancies	umbilical artery Doppler		Not mentioned	yes	electronic FHR with NST	Perinatal mortality	0	649	1	691	RR=0.35	95 % CI 0.01-8.70
	Fetal Movement Monitoring
	STILLBIRTHS AND PERINATAL MORTALITY
		Thomsen et al.	1990	J Obstet Gynaecol, 1990; 10: 189-93	Not available	Denmark	Not available	Not available	Not mentioned	Hospital	Yes, Randomized Controlled Trial	Unclear	Unclear	Yes	Not a cluster RCT	Not a cluster RCT		Not Applicable	Not Applicable	Not Applicable	Not Applicable	Not Applicable	Yes		Pregnant women at 16-18 weeks gestation and without obstetric complications or medical illness	Impact of fetal movement counting by modified Cardiff method	None	Not mentioned	Yes	Impact of Hormonal analysis	Stillbirths	1	577	0	614	RR = 3.19	95% CI: 0.13-78.20
		Grant et al.	1989	Lancet 1989, 2(8659):345-349.	1986-1988	Multiple European Countries	Not Given	Unclear	Not given	Perinatal Clinics	Yes, cluster randomized trial	Allocation concealment not an issue	Participants and outcome assessors were blinded	Yes	Yes	66 Clusters (33 Intervention and 33 Control clusters)		Not Applicable	Not Applicable	Not Applicable	Not Applicable	Not Applicable	Yes		Pregnant women at gestation age of 28-32 weeks	The intervention group comprised of pregnant women who were to record fetal movements on a modified Cardiff count to ten chart daily	None	Not mentioned	Yes	The control group comprised of women who were not to monitor daily fetal movements on a Cardiff chart	Stillbirth (antepartum) rate per cluster, mean (SD)	2.90/1000 (1.9)	31648 (Singleton births)	2.67/1000 (1.55)	36231 (Singleton Births)	Mean difference = 0.23	95% CI: - 0.61, 1.07	Effectiveness		This Study Compared the benefits of Fetal movement monitoring vs No movement monitoring
		Gomez et al.	2003	Am J Obs Gynae; 2003;189(6):S179	October 1999 to March 2000	Peru	Cercado, Lima Peru	Unclear	Not given	Prenatal clinic at San Bartolome Hospital	Yes	Unclear	Yes, Patients were blind	Yes	Not a cluster RCT	Not a cluster RCT		Not Applicable	Not Applicable	Not Applicable	Not Applicable	Not Applicable	Yes		High Risk Pregnant women	Intervention group was to use FMC proposed by Latin American Centre for Perinatology and Human Development	None	Not mentioned	Yes	Control group were given count to ten charting for fetal movement monitoring	Stillbirth (Antepartum)	0	700	0	700	Not Given	Not Given	Effectiveness	Did not provide any data regarding advantages for using a counting method	This study compared two methods of charting fetal movements and their compliance by subjects
		Freda et al.	1993	MCN Am J Matern Child Nurs 1993, 18(6):314-321.		USA	New York	Urban	Not Given	Perinatal clinics	Yes	Adequate	Unclear	Yes	Not a cluster RCT	Not a cluster RCT		Not Applicable	Not Applicable	Not Applicable	Not Applicable	Not Applicable	Yes		Singleton umcomplicated pregnancies	Cardiff (Count to ten method)	None	Not mentioned	Yes	Control group were monitored by Sadovsky fetal movement counting method	No perinatal mortality or Stillbiths reported									This Study Compared compliance with two different methods of fetal movement counting.
		Moore et al.	1989	Am J Obstet Gynecol 1989, 160 (5 Pt 1): 1075-1080	Not Given	USA	Not Given	Not Given	Not Given	Hospital	No	Not Applicable	Not Applicable	Not Applicable	Not Applicable	Not Applicable		Not Applicable	Not Applicable	Not Applicable	Not Applicable	Before After Design	No	Not an RCT		Formal fetal movement assessment (n=1864)	None	Not mentioned	Yes	No Formal assessment of fetal movements (n=2519)	Fetal death rate (stillbirths + miscarriages)	2.1	1000	8.7	1000					Full text not Available
		Neldam	1980	Lancet 1980, Jun 7; 1 (8180) 1222-4	Setptember 1 ,1978 - December 31, 1978	Denmark	Copenhagen	Unclear	SBR = 4.3/1000	Hospital	Yes (quasi-randomized)	Inadequate	Unclear	Not Mentioned	Not a cluster RCT	Not a cluster RCT		Not Applicable	Not Applicable	Deaths due to major congenital malformations were excluded	Not Applicable	Not Applicable	No	Not an RCT	Women with gestation age > 32 weeks	Women who were told to monitor Fetal movements three times a week	None	Not mentioned	Yes	Women who were not told to regularly monitor Fetal movements	Stillbirth (Antepartum)	0	1125	8	1125	p < 0.01	Not Mentioned	Effectiveness		This Study was a quasi-randomized trial to assess outcomes of Fetal movement monitoring vs No monitoring
		Westgate et al.	1986	N Z Med J. 1986, Feb 26; 99(796): 114-116	Not available	New Zealand	Not available	Urban	Not Given	Hospital	No	Not Applicable	Not Applicable	Not Applicable	Not Applicable	Not Applicable		Not Applicable	Not Applicable	Not Applicable	Not Applicable	Before After Design	No	Not an RCT	Pregnant Women	Stillbirths after introduction of Fetal movement monitoring	None	Not mentioned	Yes	Stillbirths before introduction of Fetal movement monitoring	Stillbirths and perinatal mortality					There was a significant decrease in perinatal mortality and stillbirth rates				Full text not Available
		Eggertsen et al.	1987	Am J Perinatol. 1987, 4(4): 327-330	Not avialable	Not avialable	Not avialable	Urban	Not avialable	Hospital	No	Not Applicable	Not Applicable	Not Applicable	Not Applicable	Not Applicable		Not Applicable	Not Applicable	Not Applicable	Not Applicable	Not Applicable	No	Not an RCT	Women monitoring Fetal Movements (n = 394)	Women with decreased fetal movements	None	Not mentioned	Yes	Women with no complains of decrease fetal movements	Stillbirths	0	20							Full Text Not Available. This Study primarily checked the compliance and patient satisfaction of fetal movement monitoring.
		Valentin et al.	1987	Eur J Obstet Gynecol Reprod Biol. 1987 Jan;24(1):23-32.	Not Mentioned	Sweden		Unclear		Antenatal Services	No	Not Applicable	Not Applicable	Not Applicable	Not Applicable	Not Applicable		Cohort	Not Applicable	Not Applicable	Not an issue	Not Applicable	No	Not an RCT	Pregnant women who were instructed to count Fetal movements throughout third trimester of pregnancy.	Women that consulted for decreased Fetal movements	None	Not mentioned	Yes	Women that did not consult for decreased fetal movements.	Perinatal mortality	2	158	8	1756	p = 0.229		Efficacy		This study focused on assessing fetal distress situations by other means when there was a complain of decreased fetal movements.
		De Muylder	1988	Int J Gynaecol Obstst 1988, 27(3):353-357	1st January 1985 to 12th December 1986	Zimbabwe	Gweru	Unclear	Not given	In patient services	No	Not Applicable	Not Applicable	Not Applicable	Not Applicable	Not Applicable		Cohort Study		Yes, Women who were smoking or taking sedative medication were not included in study	Not an issue	Not Applicable	No	Observational Study	Pregnant women aged 17-42 years	Pregnant women whose kickcharts became abnormal	None	Not mentioned	Yes	Pregnant women whose kick chart remained normal till delivery	Stillbirth (Antepartum)	7	36	1	145	Not Given	Not Given	Efficacy
																															Perinatal Mortlaity	8	36	4	145	Not Given	Not Given
		Lema et al.	1988	East Afr Med J 1988. 65: 785-792	1st Feburary 1986 to 31st July 1986	Kenya	Not Given	Unclear	PMR = 35.6/1000 to 86.4/1000	In patient services	No	Not Applicable	Not Applicable	Not Applicable	Not Applicable	Not Applicable		Cohort Study		Yes, Maternal education and Parity.	Not an issue	Not Applicable	No	Observational Study	Antenatal patients with gestation age >32 weeks	Pregnant women with poor Daily Fetal Monitoring Chart Results	None	Not mentioned	Yes	Pregnant women with good Daily Fetal Monitoring Chart Results	Stillbirth (Macerated)	4	27	0	83	Not Given	Not Given	Efficacy
																															Stillbirth (Fresh)	1	27	1	83	Not Given	Not Given
		Sinha et al.	2007	J Obstet Genaecol 2007, 27(1):41-43	January to August 2004	UK	Not Given	Unclear	Not given	In patient services	No	Not Applicable	Not Applicable	Not Applicable	Not Applicable	Not Applicable		Cohort Study		Yes, women with cessation of fetal movements, pregnancies complicated wth maternal medical conditions, congenital fetal anomalies and previous caesarean section were excluded.	Not an issue	Not Applicable	No	Observational Study	Antenatal patients with gestation age >24 weeks	Pregnant women with complaints of Decreased fetal movements.	None	Not mentioned	Yes	Pregnant women with normal fetal movements	Stillbirth	0	90	0	90	Not Given	Not Given	Effectiveness
		Romero Gutiérrez et al.	1994	Ginecol Obstet Mex 1994, 62: 222-225	Not given	Mexico	Not Given	Unclear	Not given	In patient services	No	Not Applicable	Not Applicable	Not Applicable	Not Applicable	Not Applicable		Cohort Study	Not Applicable	Not Applicable	Not Applicable	Not Applicable	No	Observational Study	Pregnant women with 32-41 weeks gestation period and no other risk factors	Women with decreased fetal movements	None		Yes	Pregnant women with normal fetal movements	Perinatal Mortality					No difference in PMR				Study Not in English
		Sasstad et al.	2010	BMC Res Notes 2010, 3(1):2.	2005-2007	Norway	14 different hospitals of Denmark	Urban	Not given	Hospital	No	Not Applicable	Not Applicable	Not Applicable	Not Applicable	Not Applicable	0.04	Not Applicable	Not Applicable	Yes	Not an issue	Before after study	No	Before after study	Singleton women presenting with decreased fetal movement in the third trimester across 14 hospitals in Norway	A brochure was distributed to the women in the intervention group. “The brochure covered information on: expected normal fetal activity; differences in perception according to different fetal movements, maternal position , the inter- and intra-individual variation between fetuses , maternal weight, and smoking ; interpretation of variation of fetal activity; instructions on how to use the kick ch…	None	Not mentioned	Yes	Routine care	Stillbirths	73	3038	50	1215	Or 0.36	95 % CI 0.19-0.69

## Sheet: old Table2 (Table1 in paper)
Table 1. Quality assessment of trials of multiple micronutrient for pregnancy outcomes
	Quality Assessment					Summary of Findings
				Directness		No of events
No of studies (ref)	Design	Limitations	Consistency	Generalizability to population of interest	Generalizability to intervention of interest	Intervention	Control	Relative Risk (95% CI)	Absolute
MULTIPLE MICRONUTRIENTS VERSUS IRON FOLATE ONLY
Maternal Anemia: Moderate outcome specific quality
4	cRCT/RCT	Some (-0.5)	Heterogeneity in the meta-analysis = 50%. 2/4 studies showing benefit (-0.5)	All in developing countries	Generalizable	351	336	1.01 (0.89 - 1.13)a
Small-for-gestational age: Moderate outcome specific quality
14	cRCT/RCT	Some (-0.5)	Consistent with 13/14 studies showing benefit	All in developing countries	Generalizable	2289	2494	0.91 (0.86, 0.96)a
			a = generic inverse variance
